# Supplementary material for: CriTER-A: A Novel Temperature-Dependent Noncoding RNA Switch in the Telomeric Transcriptome of Chironomus riparius
Source: Int J Mol Sci. 2021 Sep 24;22(19):10310. doi: 10.3390/ijms221910310 (PMC8508857; doi:10.3390/ijms221910310)
Supplement: Supplementary file 1 [file ijms-22-10310-s001.zip]

Archive with 1 entries (1 files):
- ijms-1374470-supplementary.pdf
